# Supplementary material for: Integrating Metabolic and Gene Expression Profiling of Glucosinolate Biosynthesis Under Drought Stress in Brassica oleracea
Source: Int J Mol Sci. 2026 Feb 6;27(3):1598. doi: 10.3390/ijms27031598 (PMC12898713; doi:10.3390/ijms27031598)
Supplement: Supplementary file 1 [file ijms-27-01598-s001.zip]

Archive with 2 entries (2 files):
- Figure S1.pdf
- Supplementary tables round 2.xlsx
