# Supplementary material for: Integrating Metabolic and Gene Expression Profiling of Glucosinolate Biosynthesis Under Drought Stress in Brassica oleracea
Source: Int J Mol Sci. 2026 Feb 6;27(3):1598. doi: 10.3390/ijms27031598 (PMC12898713; doi:10.3390/ijms27031598)
Supplement: Supplementary file 1 [file ijms-27-01598-s001.zip › Supplementary tables round 2.xlsx]

## Sheet: GLS profile 
	Table S1. Absolute glucosinolate concentrations (µmol·g⁻¹ DW) measured in Brassica oleracea accessions under control and drought stress treatments
	Treatment	accession	SIN	GRA	GNA	GER	GBN	GAL	GBS	NGBS	SIB	GST
	conrol	BH1	9.55	1.67	0	89.04	15.28	0	0	0	0	7.15
	conrol	BH2	16.4045	0	0.418	0.370125	18.8372	10.9284	6.332	0.564	5.30775	0.614071
	conrol	BH3	13.93	0.13	0.34	1.49	16.87	6.42	3.32	0	2.97	2.97
	conrol	BR1	104.71	0	0	137.44	1.9	1.73	0	18.99	0	26.68
	conrol	BR2	88.39	0	0	0	1.22	1.02	118.05	6.12	7.42	0
	conrol	BR3	9.04	0.79	0	0.51	17.31	6.02	0.67	0	3.23	2.24
	conrol	CCP1	4.1	0.96	0	1.12	100.61	0.39	0	0	0.16	8
	conrol	CCP2	12.1152	1.15863	0	6.72262	18.612	0.779125	0.813	0	5.665	3.00438
	conrol	CCP3	14.96	0	0	2.4	0.41	8.86	10.23	0	0.7	7.94
	conrol	CV1	1.14	6.95	0	60.63	0	0	39.86	0.91	0.12	2.15
	conrol	CV2	3.65	0.99	0	3.79	2.75	3.91	12.38	7.81	3.75	0
	conrol	CV3	0.7095	0	0.513	0.5145	0.408	1.476	23.6785	4.3355	0.869	3.342
	stress	BH1	11.1	2.43	0	89.34	9.04	0	0	3.58	0.8	10.05
	stress	BH2	22.35	0	0.72	3.58	17.99	13.74	10.77	0	1.3	12.1
	stress	BH3	15.62	0	0	0.74	0	19.35	38.01	0	1.94	1.22
	stress	BR1	185.66	2.96	0.42	0	0.49	0	125.38	1.6	20.18	0
	stress	BR2	41.76	7.07	0	0	14.23	5.8	0	0	1.03	2.77
	stress	BR3	14.1524	1.02062	83.0812	0	0	0	0	0	0	0
	stress	CCP1	4.58	1.29	0	111.2	0	0	7.1	0	0	14.54
	stress	CCP2	4.1	0.96	0.300375	317.5	7.368	0.422625	0	3.8805	0.748	63.0301
	stress	CCP3	0	0	0	0	0	13.79	77.77	0	0.91	6.77
	stress	CV1	6.75	1.73075	0.23	320.66	7.63	0	0	9.65	2.54	65.01
	stress	CV2	0	1.87	0	0	1.73	1.12	0	62.18	0	0
	stress	CV3	0	0	0	13.07	0	0	68.87	1.81	0	4.31

## Sheet: all genes
	Table S2. Fold-change expression of transcription factors and structural genes involved in glucosinolate biosynthesis determined by qRT-PCR under control and stress treatments
	MYB122		MYB28		MYB29 C		MYB34 C		ST5a		ST5b		CYB81F4		BoGS-OH		FMOGS-OX5		CYP97F1
	MYB122 C	MYB122 S	MYB28 C	MYB28 S	MYB29C	MYB29 S	MYB34 C	MYB34 S	ST5a C	ST5a S	ST5b C	ST5b S	CYB81F4 C	CYB81F4 S	BoGS-OH C	BoGS-OH S	FMOGS-OX5 C	FMOGS-OX5 S	CYP97F1 C	CYP97F1 S
BR1	1	3.66802	1	1.94082	1	0.810378	1	3.44618	1	0.90125	1	1.63203	1	4.19887	1	2.8219	1	2.96905	1	3.18215
BR2	1	1.53865	1	1.51922	1	0.112917	1	0.321227	1	1.07674	1	0.410845	1	7.48153	1	0.124424	1	2.34838	1	1.12636
BR3	1	0.0160457	1	0.0104284	1	0.020665	1	0.230579	1	1.11987	1	0.347078	1	0.782773	1	2.09943	1	0.456388	1	0.126599
CCP1	1	0.00783057	1	0.00728932	1	0.0134772	1	0.0261569	1	0.0436866	1	0.0205697	1	0.138057	1	0.404254	1	0.0594711	1	0.0750155
CCP2	1	9.07355	1	5.92439	1	10.6295	1	7.29378	1	4.12197	1	1.26576	1	0.231112	1	0.732043	1	0.527289	1	2.32409
CCP3	1	0.0110103	1	0.014545	1	0.0277122	1	0.00411469	1	0.102711	1	1.04729	1	0.230579	1	1.21139	1	0.456916	1	1.16473
BH1	1	0.206851	1	0.170361	1	1.17013	1	0.00438462	1	0.035814	1	0.317171	1	4.85678	1	4.91321	1	0.616284	1	0.440333
BH2	1	0.76313	1	0.766664	1	0.408007	1	0.176777	1	0.948246	1	0.413703	1	0.608502	1	1.60214	1	0.594604	1	0.108819
BH3	1	0.663576	1	0.602904	1	0.621288	1	1.37395	1	0.641713	1	0.220166	1	1.21139	1	1.02101	1	0.41851	1	0.668191
CV1	1	2.30804	1	2.14851	1	2.43401	1	2.00926	1	3.23403	1	1.0163	1	0.689362	1	3.86375	1	1.08799	1	4.52108
CV2	1	0.0166693	1	0.0196408	1	0.0257968	1	0.0319804	1	2.71321	1	1.56193	1	1.11471	1	0.345478	1	0.0969465	1	0.819794
CV3	1	0.143919	1	0.110083	1	0.0942955	1	0.0438382	1	0.569066	1	0.290511	1	0.591862	1	2.02324	1	1.40282	1	1.20442
	Gene expression values are presented as fold change relative to the control condition (set to 1) after normalization against the reference gene(s).

## Sheet: standards
	Table S3 Retention times and calibration equations of glucosinolate (GLS) standards used for quantification by HPLC. Each compound is identified by its abbreviation, with retention times expressed in minutes and calibration equations derived from standard curves (y = peak area, x = concentration in µmol·g⁻¹ d.w.).
	Standard	Abbreviation	Retention Time (min)	Equation
	Glucoiberin	GIB	7.103
	Sinigrin	SIN	7.973	y = 0.0043x
	Glucoraphanin	GRA	9.265	y = 0.0023x
	Sinalbin	SIB	12.447	y = 0.0022x
	Gluconapin	GIN	13.829	y = 0.0018x
	Glucoerucin	GER	19.385	y = 0.0021x
	Glucobrassicanapin	GBNS	20.346	y = 0.0032x
	Glucobrassicin	GBS	22.298	y = 0.0024x
	Gluconasturtiin	GST	26.219
	Glucoalyssin	GAL	15.01	y = 0.0023x
	Neoglucobrassicin	NGBS	24.4	y = 0.0023x
